# Supplementary material for: Medical practitioner’s knowledge on dengue management and clinical practices in Bhutan
Source: PLoS One. 2021 Jul 16;16(7):e0254369. doi: 10.1371/journal.pone.0254369 (PMC8284660; doi:10.1371/journal.pone.0254369)
Supplement: S2 Appendix — (XLSX) [file pone.0254369.s003.xlsx]

## Sheet: Additional file_3
q1	q2	q3	q4	q5	q6	q7	q8	q9_1	q9_2	q9_3	q10_1	q10_2	q11_1	q11_2	q11_3	q12	q13	q14-1	q14_3	q14_4	q14_5	q15_2	q15_8	q15_11	q15_12	q16	q17_1	q17_2	q17_3	q17_4	q17_6	q18	q19	q20	q21_2	q21_4	q22_2	q22_4	q23	q24_3	q24_4	q25_1	q25_3	q25_5	q25_6	q26_1	q26_2	q26_3	q27_2
Sarpang	Hospital	34	Male	MBBS	General medicine	9	Aedes mosquitoes	0	0	1	0	1	1	1	1	4	2	1	1	1	0	0	0	1	1	2	0	1	1	0	1	1	1	0	1	1	1	0	2	0	1	1	1	1	1	1	1	1	1
Trongsa	BHU	37	Male	HA	Community health	15	Aedes mosquitoes	0	1	0	0	1	1	0	0	1	2	0	1	0	0	0	1	1	1	2	0	0	0	0	1	1	1	0	1	0	0	0	3	1	1	0	0	1	0	1	1	1	0
Zhemgang	BHU	23	Female	HA	Community health	1	Aedes mosquitoes	1	1	0	0	1	1	1	0	1	2	1	0	1	1	1	1	1	1	2	1	0	1	1	1	1	1	1	1	1	0	0	1	0	1	0	1	1	0	1	1	1	0
Bumthang	BHU	52	Male	HA	Community health	23	Anopheles mosquitoes	1	0	1	0	1	0	1	0	1	2	0	0	1	0	0	0	0	0	4	0	0	0	1	0	0	1	0	0	0	0	0	2	1	1	0	0	1	0	0	0	0	0
Trongsa	BHU	25	Female	HA	Community health	1	Aedes mosquitoes	1	0	0	0	1	0	0	1	2	2	1	0	1	1	1	1	1	1	4	0	1	0	1	0	0	0	1	1	1	0	1	3	1	1	1	0	1	1	1	1	1	1
Sarpang	Hospital	29	Female	MBBS	General medicine	3	Aedes mosquitoes	0	0	1	0	1	0	0	1	4	2	0	1	1	0	1	0	1	1	2	1	1	1	1	1	0	1	0	0	1	1	1	2	1	1	1	0	1	0	1	1	1	1
Trongsa	Hospital	28	Male	MBBS	General medicine	2	Aedes mosquitoes	0	0	1	0	1	1	0	0	1	2	1	0	1	0	1	0	1	1	3	0	1	1	1	1	1	1	0	1	0	1	0	2	1	1	0	0	1	0	1	1	1	1
Dagana	BHU	41	Male	HA	Community health	20	Aedes mosquitoes	0	0	1	0	1	0	1	0	2	2	0	0	0	0	0	1	1	0	3	1	1	0	0	1	0	0	1	0	0	1	0	2	1	1	0	0	1	0	0	0	0	1
Zhemgang	BHU	36	Male	HA	Community health	14	Aedes mosquitoes	0	0	1	0	1	0	1	0	2	3	0	0	1	0	0	0	1	0	2	0	0	0	1	0	1	0	0	0	0	0	0	2	0	1	1	0	0	0	0	1	0	0
Zhemgang	BHU	22	Female	HA	Community health	1	Aedes mosquitoes	1	0	1	0	1	1	0	0	1	2	1	0	1	0	1	1	1	0	3	0	0	0	1	0	0	1	1	0	0	1	0	2	1	0	0	0	1	0	0	0	0	1
Sarpang	Hospital	31	Female	MD	General medicine	1	Aedes mosquitoes	0	0	0	0	1	0	1	0	5	2	0	1	0	0	0	0	0	0	2	1	0	0	0	0	1	1	0	0	1	1	0	2	1	0	0	0	1	0	0	0	1	0
Trongsa	Hospital	33	Male	MBBS	Community health	5	Aedes mosquitoes	1	1	0	0	1	0	0	0	5	2	0	0	1	0	1	1	1	1	3	1	0	0	1	1	1	1	1	0	1	1	1	2	1	1	0	0	1	0	1	1	1	1
Tsirang	Hospital	30	Male	MBBS	General medicine	1	Aedes mosquitoes	1	0	1	0	1	1	0	0	4	2	0	0	1	0	1	0	1	1	1	1	0	0	0	0	1	0	0	1	0	1	0	2	1	1	0	1	1	1	1	1	1	1
Sarpang	Hospital	31	Male	MD	Paediatric	7	Aedes mosquitoes	1	0	1	0	1	1	1	1	3	2	1	1	1	1	1	1	1	1	3	1	1	1	1	1	1	1	1	1	1	1	1	2	1	1	1	0	1	1	1	1	1	1
Sarpang	Hospital	29	Male	MBBS	General medicine	3	Aedes mosquitoes	1	0	1	0	1	1	1	1	5	2	1	1	1	1	1	1	1	1	3	1	1	1	1	1	1	1	1	1	1	1	1	3	1	1	0	0	1	1	1	1	1	1
Dagana	BHU	31	Male	HA	Community health	7	Aedes mosquitoes	0	1	0	0	1	1	0	0	1	2	1	1	1	1	0	1	1	1	2	1	1	1	1	0	0	0	1	0	1	0	0	2	1	1	0	0	1	0	0	1	1	1
Sarpang	Hospital	38	Male	MD	Others	8	Aedes mosquitoes	1	0	1	0	1	1	1	0	5	2	0	0	1	0	1	1	1	1	3	1	1	0	0	0	1	1	1	0	1	1	1	3	1	1	0	0	1	1	1	1	1	0
Sarpang	Hospital	26	Female	MBBS	General medicine	1	Aedes mosquitoes	0	0	1	0	1	1	0	0	4	2	0	0	1	0	1	0	1	1	3	0	1	0	0	1	1	1	0	0	1	1	0	2	1	1	0	0	1	0	1	1	1	1
Bumthang	Hospital	28	Male	MBBS	General medicine	2	Aedes mosquitoes	0	0	1	0	1	0	1	0	5	2	1	1	1	1	1	1	1	1	2	1	1	1	1	1	1	1	1	1	0	1	1	2	1	1	0	1	1	1	1	1	1	1
Zhemgang	BHU	24	Female	HA	Community health	1	Aedes mosquitoes	1	0	1	1	1	1	1	0	1	2	1	1	1	0	0	1	0	0	2	0	0	1	1	0	0	1	1	0	0	1	0	2	0	1	1	0	1	0	0	1	0	1
Zhemgang	BHU	28	Female	HA	Community health	3	Aedes mosquitoes	0	1	0	0	1	1	0	0	1	1	0	0	0	1	0	0	1	0	1	0	1	0	0	0	0	0	1	1	0	0	0	2	1	0	0	0	1	0	1	0	0	1
Sarpang	Hospital	34	Male	HA	Community health	13	Aedes mosquitoes	1	0	1	0	1	1	1	1	1	2	0	1	1	0	1	1	1	0	2	1	1	1	1	0	1	1	1	0	1	0	0	1	1	1	0	0	1	0	1	1	1	0
Dagana	BHU	25	Female	HA	Community health	1	Aedes mosquitoes	1	1	0	0	1	0	1	0	2	4	0	1	0	0	0	0	0	0	2	0	0	0	1	0	0	0	1	1	0	0	1	2	0	0	0	0	1	0	0	1	0	0
Dagana	BHU	31	Female	HA	Community health	9	Aedes mosquitoes	1	1	1	0	1	1	1	1	1	2	1	1	1	1	1	0	1	1	2	0	1	1	1	1	1	0	1	1	0	0	0	2	0	1	0	0	1	0	1	1	0	1
Tsirang	BHU	41	Male	HA	Community health	1	Anopheles mosquitoes	0	0	1	0	1	1	0	0	1	2	0	1	0	0	1	1	1	0	2	0	0	0	0	1	0	1	0	1	0	0	0	2	1	1	0	0	0	0	1	1	1	1
Sarpang	Hospital	25	Female	MBBS	Emergency	2	Aedes mosquitoes	1	0	1	0	1	0	0	0	4	2	0	0	1	0	0	0	0	1	2	1	0	0	0	0	1	1	1	0	0	1	0	2	1	0	0	0	1	0	0	0	1	0
Zhemgang	BHU	47	Male	HA	Community health	23	Aedes mosquitoes	1	0	1	0	1	1	0	0	1	2	1	1	1	0	0	0	1	0	2	1	1	1	0	1	1	1	1	1	0	1	0	2	1	1	1	0	0	1	1	0	0	1
Zhemgang	BHU	34	Male	HA	Community health	3	Culex mosquitoes	0	1	0	0	1	1	0	0	1	2	0	0	1	0	0	0	0	0	2	0	0	0	0	1	0	1	0	1	0	1	0	2	1	0	0	0	1	0	0	0	0	1
Bumthang	Hospital	28	Male	MBBS	General medicine	2.5	Aedes mosquitoes	1	0	1	0	1	1	1	1	4	2	1	1	1	1	1	1	1	1	3	1	1	1	1	1	0	1	0	0	1	1	0	3	1	1	1	0	1	1	1	1	1	1
Bumthang	Clinic	23	Male	MBBS	General medicine	1	Culex mosquitoes	1	1	0	0	1	1	1	0	2	3	0	1	0	0	1	0	0	0	2	1	1	0	0	0	0	1	0	0	1	1	0	2	1	0	1	0	0	0	1	1	0	1
Bumthang	BHU	27	Male	HA	Community health	4	Aedes mosquitoes	0	1	0	0	1	1	1	1	1	2	1	0	0	0	1	1	1	1	2	0	1	0	0	0	0	1	0	1	0	0	0	2	1	1	0	1	1	0	1	1	1	1
Punakha	BHU	35	Male	HA	Community health	14	Aedes mosquitoes	1	0	0	0	0	0	0	1	2	2	1	1	1	1	0	0	1	0	4	1	0	1	0	1	0	1	0	1	0	0	0	2	1	1	0	1	1	1	1	1	1	1
Samtse	Hospital	28	Male	MBBS	General medicine	2	Aedes mosquitoes	1	0	1	0	1	1	1	0	5	2	1	1	1	1	1	0	1	1	4	1	1	1	1	1	1	1	0	1	1	1	1	3	1	1	0	0	1	1	1	1	1	1
Gasa	BHU	45	Male	HA	Community health	20	Aedes mosquitoes	0	1	0	0	1	0	0	1	1	2	0	0	1	0	0	0	1	1	1	1	1	1	1	0	0	1	0	1	0	0	0	2	1	1	0	0	1	0	1	0	0	1
Samtse	BHU	38	Male	HA	Community health	13	Anopheles mosquitoes	1	0	1	0	1	1	1	0	3	2	0	0	1	1	0	1	1	1	2	1	1	1	0	0	0	1	0	0	0	0	0	2	1	1	0	0	0	0	0	0	0	1
Chukha	Hospital	26	Female	MBBS	General medicine	2	Aedes mosquitoes	1	0	1	0	1	1	1	1	5	2	0	1	1	0	1	1	1	1	4	1	1	0	1	1	1	1	1	1	1	1	0	2	1	1	1	1	1	1	1	1	1	1
Thimphu	BHU	24	Male	HA	Community health	1	Aedes mosquitoes	1	0	0	0	1	0	0	1	1	2	1	0	0	0	0	0	1	0	2	0	0	1	0	0	0	0	1	0	0	0	0	1	1	0	0	0	0	1	1	0	0	1
Thimphu	Hospital	31	Male	MBBS	Emergency	6	Aedes mosquitoes	0	0	1	0	1	1	1	0	5	2	1	1	1	0	0	0	1	1	2	1	1	0	0	0	1	1	0	1	1	1	0	3	1	1	0	0	1	1	1	1	1	1
Thimphu	Hospital	27	Male	MBBS	General medicine	2	Aedes mosquitoes	0	1	1	0	0	1	0	0	5	2	0	1	0	0	1	1	1	1	3	1	1	1	0	1	1	1	0	1	1	1	1	2	1	1	1	0	1	1	0	0	0	0
Samtse	BHU	27	Female	HA	Community health	4	Aedes mosquitoes	1	0	1	0	1	1	0	0	1	2	1	1	1	1	1	1	0	0	3	0	0	0	1	0	0	1	0	1	0	0	0	1	1	1	0	0	1	0	1	0	0	1
Thimphu	Hospital	45	Male	MD	Laboratory	17	Aedes mosquitoes	1	0	1	1	1	0	1	1	5	2	1	1	1	0	0	0	1	1	2	1	0	0	1	0	0	1	1	1	0	1	1	2	1	1	1	0	1	1	1	1	1	1
Wangdiphodrang	BHU	36	Male	HA	Community health	13	Aedes mosquitoes	0	0	1	0	1	1	1	0	1	2	1	1	1	1	0	0	1	0	2	1	1	1	0	0	0	0	0	1	0	0	0	1	0	0	1	0	1	0	1	0	1	0
Punakha	Hospital	29	Female	MBBS	General medicine	3	Aedes mosquitoes	1	0	1	1	1	1	0	0	2	2	0	1	1	1	1	1	1	1	2	1	0	0	1	0	1	1	1	0	0	0	0	2	1	1	0	0	1	0	1	1	1	1
Paro	BHU	48	Male	HA	Community health	27	Aedes mosquitoes	0	0	1	0	1	1	1	0	1	1	1	0	0	0	0	0	1	0	3	0	0	1	0	0	0	0	1	1	1	0	0	2	1	0	0	0	1	0	0	0	0	1
Chukha	Hospital	32	Female	HA	Community health	10	Aedes mosquitoes	1	0	1	0	1	1	1	0	1	2	0	0	1	0	0	0	1	0	3	0	1	0	1	0	0	1	0	0	0	0	0	2	1	1	1	0	1	0	1	1	0	1
Punakha	Hospital	47	Male	CO	General medicine	24	Aedes mosquitoes	1	0	1	0	1	1	1	0	5	2	1	1	1	0	0	0	1	0	2	1	1	0	0	0	0	1	1	1	0	0	0	2	1	1	1	0	0	1	0	0	1	1
Thimphu	Hospital	44	Male	MD	Laboratory	16	Aedes mosquitoes	1	0	1	0	1	1	0	1	5	2	1	0	0	1	1	0	1	1	4	1	1	1	0	1	0	0	0	1	1	1	0	2	1	0	0	0	1	0	1	1	1	1
Samtse	Hospital	33	Male	MBBS	General medicine	8	Aedes mosquitoes	1	0	1	0	1	1	1	1	5	2	1	1	1	1	1	0	1	1	4	1	1	1	1	1	1	1	0	1	1	1	1	2	1	1	1	1	1	1	1	1	1	1
Chukha	Hospital	28	Male	MBBS	General medicine	2	Aedes mosquitoes	1	1	1	1	1	1	1	0	5	2	1	1	1	1	1	1	1	1	3	1	1	1	1	1	1	1	1	1	1	1	1	3	1	1	1	1	1	1	1	1	1	1
Thimphu	Hospital	51	Male	MD	General medicine	25	Aedes mosquitoes	1	1	0	0	1	1	1	1	4	2	1	1	1	1	1	1	1	1	4	1	1	0	0	0	0	0	0	1	0	1	1	2	1	0	1	0	1	0	1	1	1	1
Punakha	BHU	48	Male	HA	Community health	29	Anopheles mosquitoes	1	0	0	0	1	1	0	0	1	2	0	0	1	0	0	0	1	0	2	1	0	0	1	1	0	0	1	1	0	1	0	2	1	1	1	1	1	1	1	1	1	1
Samtse	BHU	45	Male	HA	Community health	23	Aedes mosquitoes	0	0	1	0	1	0	1	0	3	3	0	0	1	1	1	1	1	0	4	1	1	1	1	0	1	1	0	1	0	0	0	2	1	1	0	0	1	0	1	1	1	1
Chukha	Hospital	30	Male	MBBS	General medicine	3	Aedes mosquitoes	0	1	1	1	1	1	1	1	5	2	1	1	1	1	1	0	1	1	1	1	1	1	1	1	1	1	1	1	1	1	1	3	1	1	1	0	1	1	1	1	1	1
Chukha	BHU	26	Male	HA	Community health	1	Aedes mosquitoes	1	0	1	0	1	1	0	0	1	2	0	1	0	0	0	0	0	0	2	1	1	0	0	0	0	1	0	0	0	0	0	2	0	1	0	0	1	0	0	0	1	0
Wangdiphodrang	BHU	16	Female	HA	Community health	16	Aedes mosquitoes	0	0	1	0	1	1	0	0	1	2	1	1	1	1	0	1	1	0	2	0	0	1	1	0	0	0	0	0	1	0	0	3	1	1	0	0	1	0	0	1	1	0
Chukha	Hospital	32	Male	CO	General medicine	12	Culex mosquitoes	1	1	1	0	0	1	1	0	3	2	0	0	0	0	0	0	0	0	3	1	1	0	1	0	0	1	0	0	1	1	0	3	0	0	0	1	0	0	1	1	0	1
Chukha	Hospital	27	Female	MBBS	General medicine	2	Aedes mosquitoes	0	0	1	0	1	1	1	1	5	2	0	0	1	0	1	0	1	1	3	0	0	0	0	1	0	1	1	1	1	1	1	2	1	1	0	0	1	0	1	1	1	1
Chukha	Hospital	32	Male	MBBS	General medicine	5	Aedes mosquitoes	1	0	1	1	0	0	1	0	5	2	1	1	1	1	1	1	1	1	4	0	1	1	1	1	1	1	1	0	1	1	1	3	1	1	1	0	1	1	1	1	1	1
Paro	Hospital	28	Male	MBBS	General medicine	2.5	Aedes mosquitoes	1	0	1	0	1	1	0	0	5	2	0	0	1	0	1	0	1	1	2	0	0	0	0	1	1	1	1	1	1	1	1	2	1	1	1	1	1	1	1	1	1	1
Thimphu	BHU	38	Female	HA	Community health	12	Aedes mosquitoes	1	0	0	0	1	0	1	0	1	2	1	1	0	1	0	0	0	1	2	0	1	0	1	0	1	0	1	1	0	1	0	1	1	0	1	0	1	1	1	1	1	1
Chukha	Hospital	31	Male	MBBS	General medicine	6	Aedes mosquitoes	0	1	1	1	0	1	1	1	5	2	1	1	1	1	1	0	1	1	1	1	1	1	1	1	1	1	1	1	1	1	1	3	1	1	1	0	1	1	1	1	1	1
Thimphu	BHU	35	Male	HA	Community health	12	Aedes mosquitoes	0	1	0	1	0	1	0	0	1	1	1	0	0	0	0	0	1	0	2	1	0	0	0	0	1	1	0	0	0	0	0	2	1	0	0	0	1	0	0	0	0	1
Wangdiphodrang	Hospital	35	Male	MBBS	General medicine	8	Aedes mosquitoes	1	1	0	0	1	0	1	0	3	3	1	1	1	1	1	1	1	1	1	1	1	1	0	1	1	1	1	1	1	1	0	2	1	1	1	0	1	1	1	1	1	1
Chukha	BHU	28	Male	MBBS	General medicine	3	Aedes mosquitoes	1	0	1	0	1	1	1	1	4	2	1	1	1	1	1	0	1	1	3	0	1	1	0	1	1	1	1	1	1	1	0	3	1	1	1	0	1	1	1	1	1	1
Samtse	BHU	30	Male	HA	Community health	7	Aedes mosquitoes	1	1	0	0	1	0	1	0	2	2	1	0	0	0	0	0	1	0	2	0	0	1	0	0	0	0	0	1	0	0	0	2	1	1	0	1	0	0	0	0	0	1
Samtse	BHU	28	Male	HA	Community health	4	Aedes mosquitoes	1	0	1	1	1	0	1	0	1	2	1	0	1	1	1	0	1	0	2	0	1	0	1	1	0	1	0	1	0	0	0	2	1	1	0	0	1	1	1	0	1	1
Chukha	Hospital	30	Male	MD	Others	2	Aedes mosquitoes	1	0	1	1	1	0	1	0	5	2	1	1	1	1	0	1	1	1	3	1	1	1	1	1	1	0	0	0	1	1	1	2	1	1	1	0	1	1	0	1	1	1
Haa	BHU	26	Male	HA	Community health	4	Aedes mosquitoes	0	0	1	0	1	1	0	0	1	2	1	0	0	1	1	0	1	1	2	0	0	0	1	0	0	1	1	1	0	0	0	2	1	0	0	0	1	0	1	0	0	0
Punakha	BHU	28	Female	CO	General medicine	28	Aedes mosquitoes	0	0	1	0	1	1	0	0	1	2	0	0	1	0	0	0	1	1	3	0	1	1	0	0	0	0	0	0	0	0	1	2	1	0	0	0	1	0	1	1	1	0
Chukha	Hospital	44	Male	MBBS	General medicine	16	Aedes mosquitoes	1	0	1	0	1	1	1	1	5	2	1	1	1	1	1	0	1	1	3	1	1	1	1	1	0	1	0	0	1	1	0	1	1	1	1	0	1	1	1	1	1	1
Chukha	Hospital	33	Male	MD	Paediatric	8	Aedes mosquitoes	1	0	1	0	1	1	0	1	5	2	1	1	1	1	1	0	1	1	2	1	1	1	0	1	1	1	1	1	1	1	1	3	1	1	1	1	1	1	1	1	1	1
Thimphu	Hospital	27	Female	MBBS	Emergency	3	Aedes mosquitoes	0	0	1	0	1	1	1	0	4	2	1	1	1	1	1	0	1	1	3	1	1	1	1	1	1	1	0	1	1	1	0	2	1	1	0	1	1	1	1	1	1	1
Thimphu	Hospital	46	Female	MBBS	General medicine	16	Aedes mosquitoes	1	1	1	1	1	1	1	0	5	2	1	1	1	1	1	1	1	1	3	1	1	1	1	1	1	1	1	1	1	1	1	2	1	1	1	1	1	0	1	1	1	1
Pemagatshel	BHU	27	Female	CO	Community health	1	Aedes mosquitoes	0	0	1	0	1	1	0	0	1	2	0	0	1	0	1	0	0	0	2	0	0	0	1	0	0	1	0	1	0	0	1	2	1	0	0	0	1	0	0	0	0	1
Pemagatshel	BHU	32	Male	HA	Community health	10	Aedes mosquitoes	1	0	0	0	1	1	1	0	1	2	1	0	0	0	0	0	1	0	2	0	1	0	0	0	0	1	0	1	0	0	0	2	0	1	0	0	1	0	0	1	0	0
Mongar	BHU	24	Female	HA	Community health	1	Aedes mosquitoes	1	0	0	0	0	1	0	0	1	2	0	1	0	0	0	0	1	0	1	0	1	0	0	0	0	0	1	1	0	0	0	2	0	1	0	0	1	0	0	1	0	0
Samdrup Jongkhar	BHU	28	Female	MBBS	General medicine	2	Aedes mosquitoes	1	0	1	0	1	1	1	1	3	2	1	1	1	1	1	1	1	1	3	1	1	1	1	1	0	1	0	1	1	1	0	3	1	1	1	0	1	1	1	1	1	1
Mongar	BHU	30	Male	HA	Community health	7	Aedes mosquitoes	0	0	1	0	1	0	1	0	1	2	1	1	1	1	0	0	1	0	2	0	1	0	0	1	0	1	0	0	0	0	0	1	0	1	0	0	1	0	0	0	1	1
Mongar	BHU	26	Male	MBBS	General medicine	2	Aedes mosquitoes	0	0	1	0	1	1	0	0	5	2	0	0	1	0	0	0	1	0	2	1	0	0	0	0	0	1	1	0	1	1	0	3	1	1	0	0	1	1	1	1	1	1
Lhuentse	Hospital	34	Male	MBBS	General medicine	1	Culex mosquitoes	0	0	1	0	1	0	1	0	3	1	0	0	1	0	1	0	0	0	1	0	0	0	1	0	0	1	0	0	1	1	0	1	0	0	0	0	0	0	1	0	0	0
Samdrup Jongkhar	Hospital	38	Male	MBBS	General medicine	12	Aedes mosquitoes	1	0	1	1	1	1	1	0	5	2	1	1	1	1	1	0	1	1	3	1	0	1	0	1	0	1	0	1	1	1	0	2	1	1	1	0	1	0	1	1	1	1
Trashigang	BHU	26	Male	HA	Community health	1	Aedes mosquitoes	1	1	0	1	0	0	1	0	1	2	0	0	1	0	1	0	0	0	2	0	1	0	0	0	1	1	1	1	0	1	0	2	1	0	1	0	0	0	1	0	0	0
Pemagatshel	BHU	29	Male	HA	Community health	6	Aedes mosquitoes	0	0	1	0	1	0	1	0	1	2	0	0	1	0	1	0	1	1	4	0	1	1	0	0	0	0	0	1	0	0	0	2	0	1	0	0	1	0	0	0	1	1
Pemagatshel	BHU	34	Male	HA	Community health	11	Aedes mosquitoes	1	1	1	0	1	1	1	0	1	2	1	1	1	1	1	1	0	1	3	0	1	1	1	1	1	0	1	1	0	0	0	2	1	1	0	0	1	1	1	1	0	1
Mongar	BHU	42	Male	HA	Community health	22	Aedes mosquitoes	1	0	1	0	1	1	0	1	1	2	0	1	1	1	0	0	1	0	2	1	0	1	1	0	0	0	1	0	0	0	0	3	1	1	0	0	1	0	1	1	1	1
Pemagatshel	BHU	27	Male	HA	Community health	5	Aedes mosquitoes	1	0	1	0	1	1	0	0	1	2	0	0	1	0	0	0	1	0	2	0	1	0	0	0	0	0	0	1	0	0	0	2	1	0	0	0	0	0	0	0	0	1
Lhuentse	BHU	23	Female	HA	Community health	1	Aedes mosquitoes	1	0	1	0	0	1	1	0	1	2	0	1	1	0	0	0	0	0	4	0	0	0	0	1	0	1	0	0	1	0	0	2	1	0	0	0	1	0	1	0	0	1
Mongar	BHU	54	Male	HA	Community health	32	Aedes mosquitoes	1	0	1	1	0	1	1	1	1	2	1	0	0	0	0	0	1	0	2	0	0	0	1	0	0	0	0	0	0	1	0	3	0	1	0	0	1	0	1	0	0	0
Trashiyangtse	BHU	26	Female	MBBS	General medicine	3	Aedes mosquitoes	1	0	1	0	1	1	1	0	5	2	1	1	1	1	1	0	1	1	3	1	1	1	1	0	0	1	0	1	1	1	1	3	1	1	0	0	1	1	1	0	1	1
Pemagatshel	Hospital	29	Male	MBBS	General medicine	2.5	Aedes mosquitoes	0	0	1	0	1	0	1	0	5	2	0	0	1	0	0	0	1	0	2	0	1	0	0	0	1	0	1	0	1	1	0	1	0	1	1	1	0	0	0	0	1	1
Pemagatshel	BHU	44	Male	HA	Community health	21	Aedes mosquitoes	1	1	0	0	1	1	0	0	1	3	1	0	1	1	1	0	1	0	2	1	1	0	0	1	1	1	1	1	0	1	0	2	1	1	1	1	1	1	1	0	1	1
Samdrup Jongkhar	BHU	25	Female	HA	Community health	3	Aedes mosquitoes	1	0	1	0	1	0	1	0	1	4	0	0	1	0	0	0	1	0	4	1	0	0	0	0	1	0	0	0	0	0	0	1	1	1	0	0	1	0	0	1	0	1
Mongar	BHU	43	Male	HA	Community health	20	Anopheles mosquitoes	0	0	1	0	1	1	0	0	1	2	1	0	0	0	0	1	1	0	2	0	1	0	1	0	0	1	0	1	0	0	0	1	1	0	0	0	0	0	0	0	1	1
Pemagatshel	BHU	27	Male	MBBS	General medicine	2	Aedes mosquitoes	0	0	1	0	1	0	1	0	3	2	1	1	1	1	1	0	1	1	2	1	1	1	1	1	1	1	0	1	1	1	1	2	1	1	1	1	1	1	1	1	1	1
Mongar	Hospital	43	Male	MBBS	General medicine	15	Aedes mosquitoes	1	0	1	1	0	1	1	0	5	2	1	1	1	1	1	0	1	1	4	1	1	1	1	1	0	1	0	0	1	1	0	2	1	1	0	0	1	0	1	1	1	0
Pemagatshel	Hospital	43	Male	HA	Community health	20	Aedes mosquitoes	0	0	1	0	1	1	1	0	1	2	0	0	1	0	0	0	1	1	2	1	1	0	0	0	0	0	1	1	0	0	0	2	0	1	0	1	0	0	1	1	1	1
Samdrup Jongkhar	Hospital	30	Male	MBBS	General medicine	5	Anopheles mosquitoes	1	0	1	1	1	1	1	0	5	2	1	1	1	1	1	1	1	1	3	1	1	0	0	1	0	1	1	1	1	1	1	3	1	1	0	1	1	1	1	1	1	1
[truncated: 12 more columns]
